# Supplementary material for: Signal Variability and Cognitive Function in Older Long-Term Survivors of Breast Cancer with Exposure to Chemotherapy: A Prospective Longitudinal Resting-State fMRI Study
Source: Brain Sci. 2022 Sep 23;12(10):1283. doi: 10.3390/brainsci12101283 (PMC9599386; doi:10.3390/brainsci12101283)
Supplement: Supplementary file 1 [file brainsci-12-01283-s001.zip]

Archive with 1 entries (1 files):
- brainsci-1913034-supplementary.pdf
